# Supplementary material for: Twisted-plywood-like tissue formation in vitro. Does curvature do the twist?
Source: PNAS Nexus. 2024 Mar 21;3(4):pgae121. doi: 10.1093/pnasnexus/pgae121 (PMC10999733; doi:10.1093/pnasnexus/pgae121)
Supplement: pgae121_Supplementary_Data [file pgae121_supplementary_data.zip]

Archive with 4 entries (4 files):
- PNASNEXUS-PNASNEXUS-2023-01052R-s01.pdf
- PNASNEXUS-PNASNEXUS-2023-01052R-s02.mp4
- PNASNEXUS-PNASNEXUS-2023-01052R-s03.mp4
- PNASNEXUS-PNASNEXUS-2023-01052R-s04.avi
